# Supplementary material for: SingleQ: a comprehensive database of single-cell expression quantitative trait loci (sc-eQTLs) cross human tissues
Source: Database (Oxford). 2024 Mar 9;2024:baae010. doi: 10.1093/database/baae010 (PMC10924434; doi:10.1093/database/baae010)
Supplement: baae010_Supp [file baae010_supp.zip]

Archive with 1 entries (1 files):
- suppl_data/Supplementary tables.docx
